# Supplementary material for: “Sticky Bone” Preparation Device: A Pilot Study on the Release of Cytokines and Growth Factors
Source: Materials (Basel). 2022 Feb 16;15(4):1474. doi: 10.3390/ma15041474 (PMC8879971; doi:10.3390/ma15041474)
Supplement: Supplementary file 1 [file materials-15-01474-s001.zip]

Archive with 1 entries (1 files):
- materials-1505402-supplementary.pdf
